# Supplementary material for: Loss of the Extracellular Matrix Protein DIG-1 Causes Glial Fragmentation, Dendrite Breakage, and Dendrite Extension Defects
Source: J Dev Biol. 2021 Oct 7;9(4):42. doi: 10.3390/jdb9040042 (PMC8544517; doi:10.3390/jdb9040042)
Supplement: Supplementary file 1 [file jdb-09-00042-s001.zip]

Archive with 1 entries (1 files):
- jdb-1359532-supplementary.pdf
